# Supplementary material for: Regulation of Diet-Induced Adipose Tissue and Systemic Inflammation by Salicylates and Pioglitazone
Source: PLoS One. 2013 Dec 23;8(12):e82847. doi: 10.1371/journal.pone.0082847 (PMC3871540; doi:10.1371/journal.pone.0082847)
Supplement: Table S4 — (ZIP) [file pone.0082847.s009.zip]

Archive with 13 entries (12 files):
- Table_S4_Page_1.tiff
- __MACOSX/
- __MACOSX/._Table_S4_Page_1.tiff
- Table_S4_Page_2.tiff
- __MACOSX/._Table_S4_Page_2.tiff
- Table_S4_Page_3.tiff
- __MACOSX/._Table_S4_Page_3.tiff
- Table_S4_Page_4.tiff
- __MACOSX/._Table_S4_Page_4.tiff
- Table_S4_Page_5.tiff
- __MACOSX/._Table_S4_Page_5.tiff
- Table_S4_Page_6.tiff
- __MACOSX/._Table_S4_Page_6.tiff
